# Supplementary material for: Mahonia vs. Berberis Unloaded: Generic Delimitation and Infrafamilial Classification of Berberidaceae Based on Plastid Phylogenomics
Source: Front Plant Sci. 2022 Jan 6;12:720171. doi: 10.3389/fpls.2021.720171 (PMC8770955; doi:10.3389/fpls.2021.720171)
Supplement: Supplementary file 1 [file Table_2.xlsx]

## Sheet: Table S2
Supplementary Table 2. Summary of all plastome sequences sampled in this study.
Scientific name	Authority	GB accession	RefSeq accession	Length	LSC	SSC	IR	IRA	IRB	%GC	av. cov.	Read length	# total reads (after trim)	# cp reads	% cp reads	Specimen voucher (herbarium)	Original Locality (cultivated in)	Authors (year)	cp ML	cp Dated	tanglegram	SRA accession	Biosample accession	Bioporject number
Alloberberis fremontii	(Torr.) C.C.Yu & K.F.Chung	MT335778	N/A	165871	73262	18779	36915			38.1	584.5	150	8924456	1109039	12.427	C.-C. Yu 20160824-3 (HAST)	USA (cult. in Rancho Santa Ana Botanic Garden)	This study	✓	✓	✓	SRR15912247	SAMN21450266	PRJNA763791
Alloberberis higginsiae	(Munz) C.C.Yu & K.F.Chung	MT335779	N/A	165883	73279	18788	36908			38.1	1096.1	150	10224582	2202371	21.54	C.-C. Yu 20150404-1 (HAST)	USA, California, San Diego, Boulevard	This study	✓	✓	✓	SRR15912259	SAMN21450267	PRJNA763791
Alloberberis trifoliolata	(Moric.) C.C.Yu & K.F.Chung	MT335780	N/A	164553	72349	18738	36733			38.1	112.3	150	10646702	212773	1.99849	G. Gust 287 (MO)	USA, Texas, Val Verde	This study	✓	✓	✓	SRR15912248	SAMN21450265	PRJNA763791
Berberis dictyophylla	Franch.	MT335782	N/A	166036	73449	18611	36988			38.1	64	150	9547576	120893	1.26622	K.-F. Chung 3777 (HAST)	China, Yunnan, Diqing Tibetan Autonomous Prefecture, Yu Beng Village	This study	✓	✓	✓	SRR15912261	SAMN21450283	PRJNA763791
Berberis hayatana	Mizush.	MT335783	N/A	168208	73245	16277	39343			38	423	150	10975726	712414	6.49081	Y.-L. Huang 221 (HAST)	Taiwan, Yilan, Jiancing Historic Trail	This study	✓	✓	✓	SRR15912265	SAMN21450279	PRJNA763791
Berberis kawakamii	Hayata	MT335784	N/A	167658	73294	16194	39085			38.1	273.8	150	9066338	460570	5.08	Y.-L. Huang 214 (HAST)	Taiwan, Nantou, Tataka Saddle to Paiyun Lodge	This study	✓	✓	✓	SRR15912254	SAMN21450269	PRJNA763791
Berberis morrisonensis	Hayata	MT335785	N/A	166145	73490	18623	37016			38.1	384.9	150	11053602	717644	6.4924	Y.-L. Huang 324 (HAST)	Taiwan, Nantou, Mt. Hohuan	This study	✓	✓	✓	SRR15912262	SAMN21450282	PRJNA763791
Berberis nantoensis	C.K. Schneid.	MT335806	N/A	167898	73296	16270	39166			38	338.2	150	9136400	571448	6.25463	Y.-L. Huang 123 (HAST)	Taiwan, Hualien, Little Qilai Trail	This study	✓	✓	✓	SRR15912245	SAMN21450276	PRJNA763791
Berberis pruinosa	Franch.	MT335786	N/A	165455	73348	18573	36767			38.1	109.2	150	9574826	207253	2.16456	A. Clark 1401	China, Yunnan, Eryuan (cult. in J. F. Harber's private collection, Hebden Bridge, York, England, U.K.)	This study	✓	✓	✓	SRR15912260	SAMN21450284	PRJNA763791
Berberis saxicola	Lechl.	MT335787	N/A	166172	73606	18692	36937			38.1	148.6	150	9458418	282061	2.98212	K.-F. Chung 3774 (HAST)	Peru, Urubamba, Aguas Calientes	This study	✓	✓	✓	SRR15912249	SAMN21450274	PRJNA763791
Berberis vulgaris	L.	MT335788	N/A	166150	73460	18660	37015			38	384.7	150	10088158	754735	7.4814	K.-F. Chung 3456 (HAST)	Spain (cult. in J. F. Harber's private collection, Hebden Bridge, York, England, U.K.)	This study	✓	✓	✓	SRR15912266	SAMN21450278	PRJNA763791
Mahonia aquifolium	(Pursh) Nutt.	MT335789	N/A	165517	73149	18758	36805			38.1	656.7	150	9557402	1262908	13.2139	C.-C. Yu 20160824-5 (HAST)	USA (cult. in Rancho Santa Ana Botanic Garden)	This study	✓	✓	✓	SRR15912250	SAMN21450273	PRJNA763791
Mahonia chochoco	(Schltdl.) Fedde	MT335790	N/A	165367	73301	18682	36692			38.1	325.6	150	11204800	553482	4.93969	J. G. Fairey T53M-69p-010194 (HAST)	Mexico (cult. in Peckerwood Garden)	This study	✓	✓	✓	SRR15912257	SAMN21450286	PRJNA763791
Mahonia dictyota	(Jeps.) Fedde	MT335791	N/A	165495	73065	18824	36803			38.1	203.4	150	10890484	168824	1.5502	C.-C. Yu 20160824-6 (HAST)	USA (cult. in Rancho Santa Ana Botanic Garden)	This study	✓	✓	✓	SRR15912246	SAMN21450275	PRJNA763791
Mahonia fortunei	(Lindl.) Fedde	MT335792	N/A	165654	73669	18623	36681			38	154.4	150	10301560	289090	2.80627	C.-R. Wang 97292 (TAIF)	China, Hubei, Jianshi	This study	✓	✓	✓	SRR15912251	SAMN21450272	PRJNA763791
Mahonia harrisoniana	(Kearney & Peebles) C.C.Yu & K.F.Chung	MT335793	N/A	165367	73095	18822	36725			38.1	1127.8	150	10575142	2056903	19.4504	C.-C. Yu 20160807-1 (HAST)	USA, Arizona, Quartzsite, Palm Canyon	This study	✓	✓	✓	SRR15912263	SAMN21450281	PRJNA763791
Mahonia japonica	(Thunb.) DC.	MT335794	N/A	164827	73253	18634	36470			38.2	593.7	150	9972444	1148264	11.5144	C.-C. Yu 20150820-1 (HAST)	Japan (cult. in Tsukuba Botanical Garden)	This study	✓	✓	✓	SRR15912267	SAMN21450277	PRJNA763791
Mahonia lanceolata	(Benth.) Fedde	MT335795	N/A	165796	72886	18744	37083			38	329.8	150	9623936	615687	6.39746	J. G. Fairey T53M-84p-010394 (HAST)	Mexico (cult. in Peckerwood Garden, Hempstead, Texas, USA)	This study	✓	✓	✓	SRR15912258	SAMN21450285	PRJNA763791
Mahonia nervosa	(Pursh) Nutt.	MT335796	N/A	165707	73128	18825	36877			38.1	138	150	11134750	167970	1.50852	C.-C. Yu 405 (HAST)	USA, Oregon, Corvallis, Marys Peak Botanical Special Interest Area	This study	✓	✓	✓	SRR15912255	SAMN21450268	PRJNA763791
Mahonia oiwakensis	Hayata	MT335797	N/A	165021	73260	18649	36556			38.1	722.7	150	7600014	1357444	17.8611	C.-C. Yu 20141031-1 (HAST)	Taiwan, Chiayi, Alishan Forest Recreation Area	This study	✓	✓	✓	SRR15912252	SAMN21450271	PRJNA763791
Mahonia pallida	(Benth.) Fedde	MT335798	N/A	165707	72782	18717	37104			38	348.6	150	11120770	651352	5.85708	J. G. Fairey T69 M-16s-122696 (HAST)	Mexico (cult. in Peckerwood Garden, Hempstead, Texas, USA)	This study	✓	✓	✓	SRR15912264	SAMN21450280	PRJNA763791
Mahonia tikushiensis	Hayata	MT335799	N/A	164876	73273	18713	36445			38.1	313.3	150	8869818	508908	5.73752	K.-F. Chung 3402 (HAST)	Taiwan, Taipei	This study	✓	✓	✓	SRR15912253	SAMN21450270	PRJNA763791
Moranothamnus claireae	(Moran) C.C.Yu & K.F.Chung	MT335800	N/A	165706	73324	18932	36725			38.1	109.2	150	10834754	210673	1.94442	C.-C. Yu 20160824-4 (HAST)	USA, California (cult. in Rancho Santa Ana Botanic Garden)	This study	✓	✓	✓	SRR15912256	SAMN21450287	PRJNA763791
Achlys triphylla	(Sm.) DC.	MG461315	NC_037726	156237	86117	18300	25910			38.5	N/A	250	N/A	N/A	N/A	N/A	N/A	Ye et al., 2018
Achlys triphylla	(Sm.) DC.	MH423064	N/A	154477	85132	17509	25918			38.5	247	125	N/A	N/A	N/A	RBGE living collection: 19840520	(cult. in Royal Botanic Garden Edinburgh)	Sun et al., 2018	✓	✓
Berberis amurensis	Rupr.	KM057374	NC_030062	166636	73665	18667	37152			38									✓	✓	✓
Berberis amurensis var. latifolia	(Nakai) W.Lee	KM057377	N/A	166645	73673	18702	37135			38									✓
Berberis amurensis var. quelpaertensis	(Nakai) Nakai	KM057376	N/A	166630	73653	18673	37152			38									✓
Berberis aristata	DC.	MK714340	NC_043829	165985	73541	18648	36898			38.1	N/A	250	N/A	N/A	N/A	WP18.2 (E)	Nepal, Koshii District	Kreuzer et al., 2019	✓	✓
Berberis aristata	DC.	MN746308	N/A	164744	73286	18708	36375			38.2									✓
Berberis koreana	Palib.	KM057375	NC_030063	166758	73774	18688	37148			38									✓	✓	✓
Berberis weiningensis	T.S.Ying	MW018363	N/A	166275	73590	18647	37019			38									✓	✓	✓
Bongardia chrysogonum	Boiss.	MH423065	NC_042220	160012	89610	18314	26044			38.5	316.3	150	N/A	N/A	N/A	xx-0-BONN-22910	(cult. in Botanische Gärten der Universität Bonn)	Sun et al., 2018	✓	✓
Caulophyllum robustum	Maxim.	MH423066	NC_042221	157347	85149	19458	26370			38.2	1238.4	150	N/A	N/A	N/A	L.-S. Yang 1708 (HIB)	China, Hubei, Shennongjia	Sun et al., 2018	✓	✓
Diphylleia cymosa	Michx.	MG593058	NC_037908	157004	87080	18430	25747			38.4	N/A	250	N/A	N/A	N/A	N/A	N/A	Ye et al., 2018	✓	✓
Diphylleia grayi	F.	MG593049	NC_037901	156755	86770	18403	25791			38.5	N/A	250	N/A	N/A	N/A	N/A	N/A	Ye et al., 2018	✓	✓
Diphylleia sinensis	H.L. Li	MG593057	NC_037907	157370	87103	18373	25947			38.4	N/A	250	N/A	N/A	N/A	N/A	N/A	Ye et al., 2018	✓	✓
Diphylleia sinensis	H.L. Li	MH423067	N/A	157375	87087	18398	25945			38.4	44.2	125	N/A	N/A	N/A	G.L. Bai 1610 (HIB)	China, Shanxi	Sun et al., 2018
Dysosma aurantiocaulis	(Hand.-Mazz.) H.H.Hu	MG593051	NC_037902	157263	86906	18323	26017			38.4	N/A	250	N/A	N/A	N/A	N/A	N/A	Ye et al., 2018	✓	✓
Dysosma delavayi	(Franch.) Hu	MG593045	NC_037899	156214	86615	18410	25594.5	25733	25456	38	N/A	250	N/A	N/A	N/A	N/A	N/A	Ye et al., 2018
Dysosma difformis	(Hemsl. & E.H.Wilson) T.H.Wang	MG593056	NC_037906	156654	86800	18394	25730			38.4	N/A	250	N/A	N/A	N/A	N/A	N/A	Ye et al., 2018	✓	✓
Dysosma majoensis	(Gagnep.) M. Hiroe	MG593047	NC_037900	156482	86627	18399	25728			38.5	977	250	N/A	N/A	N/A	N/A	N/A	Ye et al., 2018	✓	✓
Dysosma pleiantha	(Hance) Woodson	MG593054	NC_037905	156840	86696	18312	25916			38.4	330	250	N/A	N/A	N/A	N/A	N/A	Ye et al., 2018	✓	✓
Dysosma pleiantha	(Hance) Woodson	MG593055	N/A	156591	86756	18385	25725			38.4	330	250	N/A	N/A	N/A	N/A	N/A	Ye et al., 2018
Dysosma tsayuensis	T.S. Ying	MG593053	NC_037904	157364	87054	18252	26029			38.4	N/A	250	N/A	N/A	N/A	N/A	N/A	Ye et al., 2018	✓	✓
Dysosma versipellis	(Hance) M. Cheng ex T.S.Ying	MG593044	NC_037898	156555	86708	18391	25728			38.5	N/A	250	N/A	N/A	N/A	N/A	N/A	Ye et al., 2018	✓
Dysosma versipellis	(Hance) M. Cheng ex T.S.Ying	MG593046	N/A	156840	86713	18295	25916			38.5	N/A	250	N/A	N/A	N/A	N/A	N/A	Ye et al., 2018	✓	✓
Dysosma versipellis	(Hance) M. Cheng ex T.S.Ying	MH423068	N/A	156583	86422	18335	25913			38.5	399.7	150	N/A	N/A	N/A	L.S. Yang 1708 (HIB)	(cult. in Wuhan Botanical Garden, China)	Sun et al., 2018	✓
Epimedium acuminatum	Franch.	KU522469	NC_029941	159112	86561	17069	27741			38.8	49.8	100	4638760	84589	1.82353	Y.J. Zhang 313 (HIB)	China, Sichuan, Baoxing	Zhang et al., 2016	✓	✓
Epimedium borealiguizhouense	S.Z.He & Y.K.Yang	MK408751	NC_044889	157281	88602	17039	25820			38.8	N/A	150	N/A	N/A	N/A	GZQB	China, Guiyang, Guizhou	Guo et al., 2019	✓	✓
Epimedium brevicornu	Maxim.	MN381716	NC_046776	156947	88534	17011	25701			38.8	N/A	N/A	N/A	N/A	N/A	ND190613025	China, Ningxia, Guyuan, Mt. Liupanshan	Zheng et al., 2019
Epimedium brevicornu	Maxim.	MN714008	N/A	159572	86535	17641	27698			38.8	N/A	N/A	N/A	N/A	N/A	Yanjun Zhang 556 (HIB)	China, Gansu, Lixian	Zhang et al., 2020	✓	✓
Epimedium brevicornu	Maxim.	MN803415	N/A	158658	86559	16703	27698			38.9	N/A	150	N/A	N/A	N/A	voucher sample 18042 (IMPLAD)	(cult. in Lixian County of Gansu Province, China)	Yao et al., 2020
Epimedium chlorandrum	Stearn	MK408754	NC_044892	158251	86626	16237	27694			38.9	N/A	150	N/A	N/A	N/A	SCMP	China, Sichuan, Baoxing	Guo et al., 2019	✓	✓
Epimedium davidii	Franch.	MN621353	N/A	159715	85863	17082	28385			38.8	N/A	150	N/A	N/A	N/A	voucher specimen 18036 (IMPLAD)	China, Sichuan, Baoxing	Yang et al., 2020	✓	✓
Epimedium dewuense	S.Z.He, Probst & W.F.Xu	MN93962	N/A	157056	88648	16846	25781			38.8	N/A	150	N/A	N/A	N/A	YFL17102907 (GZYGH)	China, Guizhou, Wuchuan, Fengle	Yan et al., 2020	✓	✓
Epimedium dolichostemon	Stearn	KU522470	NC_029942	157039	88394	17077	25784			38.8	84.8	100	4622454	138527	2.99683	Y.J. Zhang 163 (HIB)	China, Guizhou, Dejiang	Zhang et al., 2016	✓	✓
Epimedium ecalcaratum	G.Y.Zhong	MN939634	N/A	164962	80585	17039	33669			38.7									✓	✓
Epimedium elachyphyllum	Stearn	MN873562	N/A	157201	88519	17042	25820			38.8	N/A	150	N/A	N/A	N/A	Zhang218 (IMPLAD)	China,Guizhou, Songtao	Suo et al., 2020	✓	✓
Epimedium enshiense	B.L.Guo & P.K.Hsiao	MN937557	N/A	157076	88340	17070	25833			38.8	N/A	150	N/A	N/A	N/A	Guo0464 (IMPLAD)	China, Hubei province, Enshi County	Li et al., 2020	✓	✓
Epimedium flavum	Stearn	MW467895	N/A	159134	86576	17088	27735			38.8									✓	✓
Epimedium ilicifolium	Stearn	MK992921	N/A	156855	88216	17037	25801			38.8	N/A	150	N/A	N/A	N/A	SXBX	China, Shaanxi, Zhenping	Guo et al., 2019	✓	✓
Epimedium koreanum	Nakai	KM207675	NC_029943	157218	89560	17222	25218			38.7	N/A	N/A	N/A	N/A	N/A	N/A	South Korea, Gangwon-do, Mt. Yong-hwa	Lee et al., 2016	✓	✓	✓
Epimedium lishihchenii	Stearn	KU522472	NC_029944	157692	88420	16094	26589			38.8	60.1	100	4675703	99587	2.12988	Y.J. Zhang 233 (HIB)	China, Jiangxi, Lushan	Zhang et al., 2016	✓	✓
Epimedium mikinorii	Stearn	MK408752	NC_044890	156984	88359	17073	25776			38.8	N/A	150	N/A	N/A	N/A	HBES	China, Hubei, Enshi	Guo et al., 2019	✓
Epimedium mikinorii	Stearn	MK992918	N/A	156921	88521	16832	25784			38.8	N/A	150	N/A	N/A	N/A	GZLS	Leishan, Guizhou, China	Guo et al., 2019	✓
Epimedium mikinorii	Stearn	MN857416	N/A	157136	88395	16949	25896			38.8	N/A	150	N/A	N/A	N/A	0431(IMPLAD)	China, Hubei, Enshi	Wen et al., 2020	✓	✓
Epimedium pinnatum	Fisch. ex DC.	MW446247	N/A	156155	89425	16264	25233			38.8									✓	✓
Epimedium pseudowushanense	B.L. Guo	KU522473	NC_029945	157168	88531	17069	25784			38.8	80.2	100	4573881	131895	2.88366	Y.J. Zhang 425 (HIB)	China, Guizhou, Leishan	Zhang et al., 2016	✓	✓
Epimedium pseudowushanense	B.L. Guo	MK408750	N/A	157077	88448	17069	25780			38.8	N/A	150	N/A	N/A	N/A	GZJH	China, Guizhou, Jianhe	Guo et al., 2019
Epimedium pseudowushanense	B.L. Guo	MK992919	N/A	157195	88467	17148	25790			38.8	N/A	150	N/A	N/A	N/A	GZNW	China, Guizhou, Guiyang	Guo et al., 2019
Epimedium pubescens	Maxim.	MN747095	N/A	158956	86344	17076	27768			38.8	N/A	N/A	N/A	N/A	N/A	Y.J. Zhang 555 (HIB)	China, Sichuan, Dujiangyan	Huang et al., 2020	✓	✓
Epimedium pudingense	S.Z.He, Y.Y.Wang & B.L.Guo	MT506232	NC_048880	157325	88635	17050	25820			38.8	N/A	150	N/A	N/A	N/A	Guo0348 (IMPLAD)	China, Guizhou, Puding	Zhang et al., 2020	✓	✓
Epimedium qingchengshanense	G.Y.Zhong & B.L.Guo	MN815805	N/A	159087	86607	17062	27709			38.8	N/A	150	N/A	N/A	N/A	16025(IMPLAD)	China, Sichuan, Dujiangyan	Luo et al., 2020	✓	✓
Epimedium rhizomatosum	Stearn	MN867588	N/A	159150	86605	17071	27737			38.8	N/A	150	N/A	N/A	N/A	K201901(IMPLAD)	China, Sichuan, Leibo	Shen et al., 2020	✓	✓
Epimedium sagittatum	(Siebold & Zucc.) Maxim.	KU204899	NC_029428	158273	87078	17059	27068			38.9	133	90	N/A	233867	N/A	Y.X. Sun 1402 (HIB)	N/A	Sun et al., 2016	✓
Epimedium sagittatum	(Siebold & Zucc.) Maxim.	MN027267	N/A	157114	88507	17057	25775			38.8	N/A	150	N/A	N/A	N/A	JYZJY01(IMPLAD)	China, Hunan, Xinning	Liu et al., 2019	✓	✓
Epimedium shuichengense	S.Z.He	MN939631	N/A	157046	88414	17094	25769			38.8	N/A	150	N/A	N/A	N/A	YFL_20180326 (GZYGH)	China, Guizhou, Shuicheng	Yan et al., 2020	✓	✓
Epimedium simplicifolium	T.S.Ying	MN939632	N/A	158745	88413	15386	27473			38.7	N/A	150	N/A	N/A	N/A	YFL_20180343 (GZYGH)	China, Guizhou, Suiyang	Yan et al., 2020	✓	✓
Epimedium tianmenshanense	T.Deng, D.G.Zhang & H.Sun	MN882065	N/A	157066	88401	17021	25822			38.8	N/A	150	N/A	N/A	N/A	Guo 17031 (IMPLAD)	China, Hunan, Zhangjiajie	Zhang et al., 2020
Epimedium tianmenshanensis	T.Deng, D.G.Zhang & H.Sun	MT028488	N/A	156956	88408	17020	25764	25707	25821	38.8	N/A	N/A	N/A	N/A	N/A	HUTM100010 (HUTM)	China, Hunan, Zhangjiajie, Tianmenshan National Geological Park, on wet slopes, elevation 1463 m.	Liu et al., 2020	✓	✓
Epimedium wushanense	T.S.Ying	MK408753	NC_044891	157194	88526	17090	25789			38.8	N/A	150	N/A	N/A	N/A	HBXS	China, Hubei, Xingshan	Guo et al., 2019	✓	✓
Epimedium wushanense	T.S.Ying	MK992920	N/A	157234	88577	17089	25784			38.8	N/A	150	N/A	N/A	N/A	HBXS-2	China, Hubei, Xingshan	Guo et al., 2019
Epimedium wushanense	T.S.Ying	MN857417	N/A	157283	88579	17082	25811			38.8	N/A	150	N/A	N/A	N/A	0434 (IMPLAD)	China, Hubei, Badong	Liu et al., 2020
Epimedium xichangense	Yan J.Zhang	MN883539	NC_046945	158955	86478	17027	27725			38.8	N/A	150	N/A	N/A	N/A	Guo 0619 (IMPLAD)	China, Sichuan, Xichang	Wang et al., 2020	✓	✓
Gymnospermium kiangnanense	(P.L. Chiu) Loncote	MH298010	NC_041670	160136	87579	19678	26439.5	26440	26439	37.8	N/A	125	N/A	N/A	N/A	P. Li 161264-1(HZU)	China (cult. in Qingliangfeng Botanical Garden, Hangzhou, Zhejiang, China)	Yang et al., 2018	✓	✓
Gymnospermium microrrhynchum	(S.Moore) Takht.	KM057373	NC_030061	160533	87702	19991	26420			37.7									✓	✓
Jeffersonia diphylla	(L.) Pers.	MN648410	N/A	152842	82060	17282	26750			38.1	N/A	N/A	N/A	N/A	N/A	Pan Li; LP 162037 (HZU)	USA, Clifty Falls State Park	Li & Dong, 2020	✓	✓
Leontice armeniaca	Belanger	MH423070	NC_042400	157381	86039	18654	26344			38.3	253.1	150	N/A	N/A	N/A	RBGE living collection: 19781380	(cult. in Royal Botanic Garden Edinburgh)	Sun et al., 2018	✓	✓
Leontice incerta	Pall.	MH940295	NC_043927	156923	85589	18536	26399			38.3	N/A	N/A	N/A	N/A	N/A	Pan Li LP173506 (HZU)	China, Xinjiang	He et al., 2019	✓	✓
Mahonia bealei	(Fortune) Carrière	KF176554	NC_022457	164792	73159	18631	36501			38.1	266	69.5	16139329	562270	3.48385	N/A	N/A	Ma et al., 2013	✓	✓
Mahonia bealei	(Fortune) Carrière	MH795308	N/A	165702	73490	18808	36702			38.1									✓
Mahonia fortunei	(Lindl.) Fedde	MF188910	NC_042167	165611	73627	18622	36681			38
Mahonia fortunei	(Lindl.) Fedde	MH795307	N/A	165654	73621	18675	36679			38
Mahonia ganpinensis	(H.Lév.) Fedde	MN417307	N/A	165562	73393	18699	36735			38.1	N/A	150	N/A	N/A	N/A	Yanjun Zhang 555 (HIB)	China, Wuhan	Huang et al., 2019	✓	✓
Mahonia oiwakensis	Hayata	MN735221	N/A	165126	73382	18644	36550			37.1	N/A	150	N/A	N/A	N/A	DTH2017110806 (BJ)	China, Guizhou, Bijie, Qixingguan, Daotianhe reservoir (altitude 1576 m)	Xiao et al., 2019	✓
Nandina domestica	Thumb.	DQ923117	NC_008336	156599	85473	19002	26062			38.3	N/A	pyrosequencing	N/A	N/A	N/A	M. J. Moore 310 (FLAS)	(cult. on the campus of the University of Florida in Gainesville, along Museum Rd. just outside Parking Garage 4)	Moore et al., 2006	✓	✓
Plagiorhegma dubium	Maxim.	MG397139	NC_038103	152468	82257	16599	26806			38.1	N/A	N/A	N/A	N/A	N/A	N/A	China, Jinlin, Tonghua	Wang et al., 2018
Plagiorhegma dubium	Maxim.	MH423069	N/A	152429	82243	16588	26799			38.1	282.7	125	N/A	N/A	N/A	RBGE living collection: 19550167	(cult. in Royal Botanic Garden Edinburgh)	Sun et al., 2018	✓	✓
Podophyllum peltatum	L.	MG593052	NC_037903	156956	86785	18404	25883.5	25920	25847	38.3	N/A	250	N/A	N/A	N/A	N/A	N/A	Ye et al., 2018
Podophyllum peltatum	L.	MH423071	N/A	156871	86793	18208	25935			38.5	265.6	125	N/A	N/A	N/A	RBGE living collection: 19591519	(cult. in Royal Botanic Garden Edinburgh)	Sun et al., 2018	✓	✓	✓
Ranzania japonica	(T.Ito ex Maxim.) T.Ito	MG234280	NC_039677	169224	74477	18899	37924			38	N/A	125	N/A	N/A	N/A	N/A	N/A	Wang et al., 2018	✓	✓
Ranzania japonica	(T.Ito ex Maxim.) T.Ito	MH423072	N/A	158591	86381	18006	27102			38.1	164.9	125	N/A	N/A	N/A	RBGE living collection: 19803395	(cult. in Royal Botanic Garden Edinburgh)	Sun et al., 2018
Sinopodophyllum hexandrum	(Royle) T.S.Ying	KR779994	NC_027732	157940	86460	18998	26241			38.5	N/A	N/A	N/A	N/A	N/A	SHEX20150512	China, Tibet, Nyingchi	Li & Guo, 2015
Sinopodophyllum hexandrum	(Royle) T.S.Ying	KT445939	N/A	157203	87065	18220	25959			38.5	N/A	N/A	N/A	N/A	N/A	N/A	China, Yunnan, Shangri-La (alt. 3300 m)	Meng et al., 2017
Sinopodophyllum hexandrum	(Royle) T.S.Ying	MG593048	N/A	157253	87089	18204	25980			38.5	N/A	250	N/A	N/A	N/A	N/A	N/A	Ye et al., 2018	✓	✓
Vancouveria hexandra	(Hook.) C.Morren & Decne.	MH423073	NC_042222	156882	89074	17500	25154			38.9	367.6	125	N/A	N/A	N/A	RBGE living collection: 19922252	(cult. in Royal Botanic Garden Edinburgh)	Sun et al., 2018	✓	✓
Vancouveria planipetala	Colloni	MH337373	N/A	157698	88271	16930	26248.5	26248	26249	38.9	N/A	N/A	N/A	N/A	N/A	P. Li 162863 (HZU)	(cult. in Far Reaches Farm, Port Townsend, Washington, USA)	Jin et al., 2018	✓	✓
Akebia quinata	(Houtt.) Decne.	KX611091	NC_033913	157817	86543	18988	26143			38.7	N/A	150	N/A	N/A	N/A	libin-02	China, Hunan, Zhangjiajie, Sangzhi	Kong et al., 2017	✓	✓
Ranunculus macranthus	Scheele	DQ359689	NC_008796	155129	84636	18909	25792			37.9	N/A	N/A	N/A	N/A	N/A	N/A	USA, Texas, Austin	Raubeson et al., 2007	✓	✓
Stephania japonica	(Thunb.) Miers	KU204903	NC_029432	157719	88693	20346	24340			38.2	78.9	90	N/A	138232	N/A	Y.X. Sun 1404 (HIB)	(cult. in WBG)	Sun et al., 2016	✓	✓
	All the unit of the seuqnce length is in base pair (bp).
	Abbreviations: GB: GenBank; cp: chloroplast; IMPLAD: Herbarium of the Institute of Medicinal Plant; GZYGH: Herbarium of Guizhou University of Traditional Chinese Medicine; HUTM: institute of Chinese Materia Medica, Hunan Academy of Chinese Medicine, Changsha, China; HZU: Herbarium of Zhejiang University; BJ: Bijie University Herbarium; cp ML: whether the sample is included in the plastome ML anal…
	The light blue boxes indicate the sequence has not yet been published in journal articles.
	The yellow boxes indicate the sequences excluded from the preliminary phylogenetic analyses.
	The length or GC content observed in the downloaded sequence which differs from the published article was colored in red.
	The numbers of the length of IRs colored in blue indicate the IRs are not identical in size, and the number is the mean length of the two different IRs.
	Reference
	Guoqi Zheng, Chen Zhang, Juan Yang & Xing Xu (2019) Characterization of the complete chloroplast genome of Epimedium brevicornu (Berberidaceae), Mitochondrial DNA Part B, 4:2, 3681-3682, DOI: 10.1080/23802359.2019.1678429
	Caihong Wang, Ying Wang, Qiong Liang, Tae-Jin Yang, Zhilin Li & Yanjun Zhang (2018) The complete chloroplast genome of Plagiorhegma dubia Maxim., a traditional Chinese medicinal herb, Mitochondrial DNA Part B, 3:1, 112-114, DOI: 10.1080/23802359.2018.1424586
	Chunmei Wen, Xiang Liu, Yu Yao, Yanjiao Luo, Ting Liu, Qianru Yang, Baolin Guo, Chaoqun Xu, Fengmei Suo, Guoan Shen & Fei Ge (2020) The complete chloroplast genome of Epimedium mikinorii Stearn. (Berberidaceae), Mitochondrial DNA Part B, 5:1, 806-807, DOI: 10.1080/23802359.2020.1715863
	Fengmei Suo, Xiang Liu, Cheng Zhang, Chaoqun Xu, Guoan Sheng & Baolin Guo (2020) The complete chloroplast genome of Epimedium elachyphyllum Stearn (Berberidaceae), an endangered species endemic to China, Mitochondrial DNA Part B, 5:1,1027-1028, DOI: 10.1080/23802359.2020.1721357
	Fulin Yan, Bo Wang, Shunzhi He, Lilang Li, Qingwen Sun & Shenghua Wei (2020) Assembly and phylogenetic analysis of the complete chloroplast genome sequence of Epimedium simplicifolium (Berberidaceae), an endangered species endemic to China, Mitochondrial DNA Part B, 5:2, 1865-1867, DOI: 10.1080/23802359.2020.1751005
	Fulin Yan, Lilang Li, Qingwen Sun, Shunzhi He & Shenghua Wei (2020) Complete chloroplast genome sequence of Epimedium dewuense (Berberidaceae), Mitochondrial DNA Part B, 5:2, 1361-1362, DOI: 10.1080/23802359.2020.1735273
	Fulin Yan, Lilang Li, Shunzhi He, Shenghua Wei & Qingwen Sun (2020) Complete chloroplast genome sequence of Epimedium shuichengense S. Z. He (Berberidaceae), an endangered species endemic to China, Mitochondrial DNA Part B, 5:2, 1804-1805, DOI: 10.1080/23802359.2020.1750985
	Guo, M., Ren, L., Xu, Y., Liao, B., Song, J., Li, Y., ... & Pang, X. (2019). Development of plastid genomic resources for discrimination and classification of Epimedium wushanense (Berberidaceae). International journal of molecular sciences, 20(16), 4003.
	Guoan Shen, Xiang Liu, Congfen He, Yu Yao, Qianru Yang, Yanjiao Luo, Cheng Zhang, Chaoqun Xu, Fengmei Suo & Baolin Guo (2020) The complete chloroplast genome of Epimedium rhizomatosum (Berberidaceae), an endemic plant species to China, Mitochondrial DNA Part B, 5:2, 1886-1887, DOI: 10.1080/23802359.2020.1753592
	Huie Li & Qiqiang Guo (2016) The complete chloroplast genome of Sinopodophyllum hexandrum (Berberidaceae), Mitochondrial DNA Part A, 27:4, 2955-2956, DOI: 10.3109/19401736.2015.1060458
	Jung-Hoon Lee, Kyunghee Kim, Na-Rae Kim, Sang-Choon Lee, TaeJin Yang & Young-Dong Kim (2016) The complete chloroplast genome of a medicinal plant Epimedium koreanum Nakai (Berberidaceae), Mitochondrial DNA Part A, 27:6, 4342-4343, DOI: 10.3109/19401736.2015.1089492
	Kreuzer, M., Howard, C., Adhikari, B., Pendry, C. A., & Hawkins, J. A. (2019). Phylogenomic approaches to DNA barcoding of herbal medicines: developing clade-specific diagnostic characters for Berberis. Frontiers in plant science, 10, 586.
	Li, B., Li, Y., Cai, Q., Lin, F., Huang, P., & Zheng, Y. (2016). Development of chloroplast genomic resources for Akebia quinata (Lardizabalaceae). Conservation Genetics Resources, 8(4), 447-449.
	Lihua Meng, Ruijuan Liu, Jianbing Chen & Chenxu Ding (2017) The complete chloroplast genome of Sinopodophyllum hexandrum Ying (Berberidaceae), Mitochondrial DNA Part A, 28:3, 342-343, DOI: 10.3109/19401736.2015.1122773
	Liu, H., Hu, H., Zhang, S., Jin, J., Liang, X., Huang, B., & Wang, L. (2020). The complete chloroplast genome of the rare species Epimedium tianmenshanensis and comparative analysis with related species. Physiology and Molecular Biology of Plants, 26(10), 2075-2083.
	Ma, J., Yang, B., Zhu, W., Sun, L., Tian, J., & Wang, X. (2013). The complete chloroplast genome sequence of Mahonia bealei (Berberidaceae) reveals a significant expansion of the inverted repeat and phylogenetic relationship with other angiosperms. Gene, 528(2), 120-131.
	Moore, M. J., Dhingra, A., Soltis, P. S., Shaw, R., Farmerie, W. G., Folta, K. M., & Soltis, D. E. (2006). Rapid and accurate pyrosequencing of angiosperm plastid genomes. BMC Plant Biology, 6(1), 17.
	Peizi He, Qing Ma, Meifang Dong, Zhaoping Yang & Luxian Liu (2019) The complete chloroplast genome of Leontice incerta and phylogeny of Berberidaceae, Mitochondrial DNA Part B, 4:1, 101-102, DOI: 10.1080/23802359.2018.1536489
	Qianru Yang, Xiang Liu, Cheng Zhang, Yu Yao, Yanjiao Luo, Guoan Shen & Baolin Guo (2020) The complete chloroplast genome of Epimedium davidii Franch. (Berberidaceae), Mitochondrial DNA Part B, 5:1, 445-446, DOI: 10.1080/23802359.2019.1704641
	Qunying Xiao, Tu Feng & Yan Yu (2020) The complete chloroplast genome of Mahonia oiwakensis (Berberidaceae), a traditional Chinese medicinal plant, Mitochondrial DNA Part B, 5:1, 692-694, DOI: 10.1080/23802359.2020.1714500
	Raubeson, L. A., Peery, R., Chumley, T. W., Dziubek, C., Fourcade, H. M., Boore, J. L., & Jansen, R. K. (2007). Comparative chloroplast genomics: analyses including new sequences from the angiosperms Nuphar advena and Ranunculus macranthus. BMC genomics, 8(1), 174.
	Rui Li & Meifang Dong (2020) The complete plastid genome of Jeffersonia diphylla and its phylogenetic position inference, Mitochondrial DNA Part B, 5:1, 77-78, DOI: 10.1080/23802359.2019.1696250
	Ruoqi Huang, Caihong Wang, Qiong Liang, Ying Wang, Tae-Jin Yang & Yanjun Zhang (2019) The complete chloroplast genome of Mahonia eurybracteata subsp. Ganpinensis (H.Lév.) T. S. Ying & Boufford (Berberidaceae), Mitochondrial DNA Part B, 4:2, 3933-3935, DOI: 10.1080/23802359.2019.1687346
	Ruoqi Huang, Qiong Liang, Ying Wang, Tae-Jin Yang & Yanjun Zhang (2020) The complete chloroplast genome of Epimedium pubescens Maxim. (Berberidaceae), a traditional Chinese medicine herb, Mitochondrial DNA Part B, 5:3, 2042-2044, DOI:10.1080/23802359.2020.1756490
	Sun, Y., Moore, M. J., Landis, J. B., Lin, N., Chen, L., Deng, T., ... & Sun, H. (2018). Plastome phylogenomics of the early-diverging eudicot family Berberidaceae. Molecular phylogenetics and evolution, 128, 203-211.
	Sun, Y., Moore, M. J., Zhang, S., Soltis, P. S., Soltis, D. E., Zhao, T., ... & Wang, H. (2016). Phylogenomic and structural analyses of 18 complete plastomes across nearly all families of early-diverging eudicots, including an angiosperm-wide analysis of IR gene content evolution. Molecular Phylogenetics and Evolution, 96, 93-101.
	Ting Liu, Xiang Liu, Yanjiao Luo, Yu Yao, Chunmei Wen, Qianru Yang, Guoan Shen & Baolin Guo (2020) The complete chloroplast genome of Epimedium wushanense T. S. Ying. (Berberidaceae), a traditional Chinese medicinal herb, Mitochondrial DNA Part B, 5:1, 817-818, DOI: 10.1080/23802359.2020.1715877
	Wang, M., Chen, Y., Hina, F., Ohi-Toma, T., & Li, P. (2018). The complete chloroplast genome of Ranzania japonica, an endangered species native to Japan. Conservation Genetics Resources, 10(4), 671-674.
	Xiang Liu, Qianru Yang, Cheng Zhang, Guoan Shen & Baolin Guo (2019) The complete chloroplast genome of Epimedium sagittatum (Sieb. Et Zucc.) Maxim. (Berberidaceae), a traditional Chinese herb, Mitochondrial DNA Part B, 4:2, 2572-2573, DOI:10.1080/23802359.2019.1640087
	Xiaoming Li, Tianrong Xu, Yu Yao, Qianru Yang, Chaoqun Xu, Fengmei Suo, Cheng Zhang, Guoan Shen, Baolin Guo, Xiang Liu & Shenghua Wei (2020) The complete chloroplast genome of Epimedium enshiense B. L. Guo et Hsiao (Berberidaceae), Mitochondrial DNA Part B, 5:3, 2045-2046, DOI: 10.1080/23802359.2020.1730269
	Yanjiao Luo, Xiang Liu, Yao Yu, Qianru Yang, Baolin Guo, Chaoqun Xu, Fengmei Suo, Cheng Zhang, Guoan Shen & Anjia Chen (2020) The complete chloroplast genome of Epimedium qingchengshanense G. Y. Zhong et B. L. Guo (Berberidaceae), an endangered species endemic to China, Mitochondrial DNA Part B, 5:1, 796-797, DOI: 10.1080/23802359.2020.1715295
	Yanjun Zhang, Ruoqi Huang, Li Wu, Ying Wang, Tae Jin & Qiong Liang (2020) The complete chloroplast genome of Epimedium brevicornu Maxim (Berberidaceae), a traditional Chinese medicine herb, Mitochondrial DNA Part B, 5:1, 588-590, DOI:10.1080/23802359.2019.1710593
	Ye, W. Q., Yap, Z. Y., Li, P., Comes, H. P., & Qiu, Y. X. (2018). Plastome organization, genome-based phylogeny and evolution of plastid genes in Podophylloideae (Berberidaceae). Molecular phylogenetics and evolution, 127, 978-987.
	Yixin Zhang, Xiang Liu, Yu Yao, Yanjiao Luo, Qianru Yang, Cheng Zhang, Xu Chaoqun, Fengmei Suo, Guoan Shen & Baolin Guo (2020) The complete chloroplast genome of Epimedium pudingense (Berberidaceae), a narrowly distributed plant species in China, Mitochondrial DNA Part B, 5:3, 2631-2633, DOI: 10.1080/23802359.2020.1781560
	Yu Yao, Xiang Liu, Qianru Yang, Yanjiao Luo, Cheng Zhang, Chaoqun Xu, Fengmei Suo, Guoan Shen & Baolin Guo (2020) The complete chloroplast genome of Epimedium brevicornu (Berberidaceae), a traditional Chinese medicinal herb, Mitochondrial DNA Part B, 5:1, 887-888, DOI: 10.1080/23802359.2020.1718027
	Yuanyue Wang, Xiang Liu, Cheng Zhang, Chaoqun Xu, Fengmei Suo, Guoan Shen & Baolin Guo (2020) The complete chloroplast genome of Epimedium xichangense Y. J. Zhang (Berberidaceae), Mitochondrial DNA Part B, 5:1, 1035-1037, DOI: 10.1080/23802359.2020.1721353
	Yue Zhang, Xiang Liu, Cheng Zhang, Baolin Guo, Chaoqun Xu, Guoan Shen & Lijuan Zhang (2020) The complete chloroplast genome of Epimedium tianmenshanense (Berberidaceae), Mitochondrial DNA Part B, 5:1, 1007-1008, DOI: 10.1080/23802359.2020.1720547
	Zhang, Yanjun, Liuwen Du, Ao Liu, Jianjun Chen, Li Wu, Weiming Hu, Wei Zhang et al. "The complete chloroplast genome sequences of five Epimedium species: lights into phylogenetic and taxonomic analyses." Frontiers in plant science 7 (2016): 306.
	Zhaoping Yang, Zhengkang Peng, Hongwei Zhang, Joongku Lee, Xuelian Liu & Chengxin Fu (2018) The complete chloroplast genome of Gymnospermium kiangnanense (Berberidaceae): an endangered species endemic to Eastern China, Mitochondrial DNA Part B, 3:2, 713-714, DOI: 10.1080/23802359.2018.1483760
	Zhenyu Jin, Jocelyn M. Losh, Wenqing Ye & Pan Li (2018) The complete chloroplast genome of Vancouveria planipetala, with implication for the phylogeny of Ranunculales, Mitochondrial DNA Part B, 3:2, 628-629, DOI: 10.1080/23802359.2018.1473726
